# Supplementary material for: Diagnostic performance of actigraphy in Alzheimer’s disease using a machine learning classifier – a cross-sectional memory clinic study
Source: Alzheimers Res Ther. 2025 May 21;17:111. doi: 10.1186/s13195-025-01751-5 (PMC12374425; doi:10.1186/s13195-025-01751-5)
Supplement: Supplementary file 2 — Supplementary Material 2 [file 13195_2025_1751_MOESM2_ESM.xlsx]

## Sheet: Ark1
	AD	CVD	DLB	HC
lying_rest_Mean_overall_avg_mean	0.410402	0.424124	0.434332	0.374815
lying_rest_Mean_overall_avg_sd	0.0713252	0.0746286	0.082804	0.0616865
lying_movement_Mean_overall_avg_mean	0.00393595	0.00387535	0.00374293	0.00437999
lying_movement_Mean_overall_avg_sd	0.00264643	0.00231458	0.00246445	0.00231832
upright_stand_Mean_overall_avg_mean	0.0833636	0.0753977	0.0810983	0.0814282
upright_stand_Mean_overall_avg_sd	0.0372051	0.0396674	0.0337901	0.0278549
upright_sporadic_walk_Mean_overall_avg_mean	0.08077	0.0587858	0.0684125	0.0750658
upright_sporadic_walk_Mean_overall_avg_sd	0.0277635	0.0321798	0.0258749	0.0223044
upright_walk_Mean_overall_avg_mean	0.0755895	0.0524507	0.0642759	0.0847402
upright_walk_Mean_overall_avg_sd	0.0273084	0.0248809	0.0303613	0.023847
upright_moderate_Mean_overall_avg_mean	0.00377071	0.0019624	0.00396906	0.00813962
upright_moderate_Mean_overall_avg_sd	0.00581901	0.00534224	0.00596882	0.008502
upright_run_Mean_overall_avg_mean	0.000302875	1.81132e-05	0.000432703	0.000376381
upright_run_Mean_overall_avg_sd	0.00205091	4.39404e-05	0.00154	0.00103004
cycling_Mean_overall_avg_mean	0.00174301	0.000785441	0.00598445	0.00423009
cycling_Mean_overall_avg_sd	0.00403462	0.00155631	0.00989867	0.00654021
sitting_Mean_overall_avg_mean	0.340122	0.382599	0.337751	0.366824
sitting_Mean_overall_avg_sd	0.0783147	0.0968887	0.0765661	0.0668581
lying_rest_AI_5p_overall_avg_mean	0.470144	0.514771	0.527979	0.427602
lying_rest_AI_5p_overall_avg_sd	0.0941186	0.113162	0.110617	0.0746152
lying_movement_AI_5p_overall_avg_mean	0.0105784	0.0104676	0.0106023	0.0137442
lying_movement_AI_5p_overall_avg_sd	0.0175036	0.0142205	0.015214	0.0149354
upright_stand_AI_5p_overall_avg_mean	0.329863	0.286851	0.327607	0.333551
upright_stand_AI_5p_overall_avg_sd	0.0784579	0.0820941	0.0816782	0.0610722
upright_sporadic_walk_AI_5p_overall_avg_mean	0.350468	0.299317	0.339741	0.348888
upright_sporadic_walk_AI_5p_overall_avg_sd	0.0806401	0.0894656	0.0883419	0.06331
upright_walk_AI_5p_overall_avg_mean	0.343957	0.271904	0.328301	0.376387
upright_walk_AI_5p_overall_avg_sd	0.0810332	0.0887431	0.113229	0.0608092
upright_moderate_AI_5p_overall_avg_mean	0.0143666	0.00716011	0.0142413	0.0322875
upright_moderate_AI_5p_overall_avg_sd	0.017373	0.0182443	0.0170395	0.0261238
upright_run_AI_5p_overall_avg_mean	0.000587443	0.000150966	0.00185584	0.00152685
upright_run_AI_5p_overall_avg_sd	0.00288934	0.000500181	0.00530927	0.00402849
cycling_AI_5p_overall_avg_mean	0.00531817	0.00329106	0.0155987	0.0122654
cycling_AI_5p_overall_avg_sd	0.0109881	0.00684018	0.0234634	0.0156253
sitting_AI_5p_overall_avg_mean	0.527452	0.576086	0.556302	0.549631
sitting_AI_5p_overall_avg_sd	0.0750697	0.0846478	0.0753197	0.065514
lying_rest_AI_10p_overall_avg_mean	0.459646	0.498988	0.512908	0.417241
lying_rest_AI_10p_overall_avg_sd	0.0904355	0.104413	0.105676	0.0720383
lying_movement_AI_10p_overall_avg_mean	0.00256137	0.00149699	0.00094075	0.00327745
lying_movement_AI_10p_overall_avg_sd	0.00810447	0.00376989	0.00208601	0.00442937
upright_stand_AI_10p_overall_avg_mean	0.256904	0.223953	0.252686	0.256994
upright_stand_AI_10p_overall_avg_sd	0.0816305	0.0840337	0.0801241	0.0626354
upright_sporadic_walk_AI_10p_overall_avg_mean	0.276723	0.215984	0.251021	0.269287
upright_sporadic_walk_AI_10p_overall_avg_sd	0.0835804	0.0937986	0.0847327	0.0695154
upright_walk_AI_10p_overall_avg_mean	0.241585	0.171932	0.216008	0.282014
upright_walk_AI_10p_overall_avg_sd	0.0883472	0.0867738	0.098096	0.0676771
upright_moderate_AI_10p_overall_avg_mean	0.00913811	0.00557497	0.00977011	0.0205853
upright_moderate_AI_10p_overall_avg_sd	0.0141736	0.0156438	0.0142085	0.0210216
upright_run_AI_10p_overall_avg_mean	0.000444303	0	0.00107759	0.00072338
upright_run_AI_10p_overall_avg_sd	0.00254945	0	0.00383783	0.00242457
cycling_AI_10p_overall_avg_mean	0.00482568	0.00277778	0.0136718	0.0109427
cycling_AI_10p_overall_avg_sd	0.0102451	0.00590092	0.0211471	0.0146036
sitting_AI_10p_overall_avg_mean	0.491108	0.54067	0.513202	0.515986
sitting_AI_10p_overall_avg_sd	0.078868	0.0907651	0.0818539	0.0707304
lying_rest_AI_25p_overall_avg_mean	0.438863	0.4673	0.481906	0.399433
lying_rest_AI_25p_overall_avg_sd	0.081917	0.0905849	0.0950412	0.0678254
lying_movement_AI_25p_overall_avg_mean	0.000349379	0	0	0.000392692
lying_movement_AI_25p_overall_avg_sd	0.00192394	0	0	0.000887378
upright_stand_AI_25p_overall_avg_mean	0.127049	0.109907	0.12031	0.121145
upright_stand_AI_25p_overall_avg_sd	0.0754212	0.0763277	0.0675648	0.0541761
upright_sporadic_walk_AI_25p_overall_avg_mean	0.130173	0.0741136	0.0910828	0.113246
upright_sporadic_walk_AI_25p_overall_avg_sd	0.0664304	0.0735803	0.0568196	0.0540357
upright_walk_AI_25p_overall_avg_mean	0.0960175	0.0601252	0.068244	0.118118
upright_walk_AI_25p_overall_avg_sd	0.0595524	0.0504905	0.0518149	0.0478237
upright_moderate_AI_25p_overall_avg_mean	0.00468445	0.00246938	0.00465158	0.0105386
upright_moderate_AI_25p_overall_avg_sd	0.0088755	0.00742636	0.00907409	0.0146525
upright_run_AI_25p_overall_avg_mean	0.000322421	0	0.000419061	0.000434028
upright_run_AI_25p_overall_avg_sd	0.00249569	0	0.0017146	0.00162151
cycling_AI_25p_overall_avg_mean	0.0028699	0.00125302	0.00915948	0.0067791
cycling_AI_25p_overall_avg_sd	0.0073111	0.00245465	0.0155067	0.0106425
sitting_AI_25p_overall_avg_mean	0.423187	0.477712	0.426012	0.453651
sitting_AI_25p_overall_avg_sd	0.0849472	0.101555	0.0902893	0.0751972
lying_rest_IV_overall_avg_mean	0.181534	0.281743	0.289655	0.168026
lying_rest_IV_overall_avg_sd	0.0999853	0.154067	0.137633	0.0873003
lying_movement_IV_overall_avg_mean	1.55495	1.54932	1.64164	1.58649
lying_movement_IV_overall_avg_sd	0.200867	0.292606	0.257836	0.204348
upright_stand_IV_overall_avg_mean	1.01962	1.14929	1.15024	1.07156
upright_stand_IV_overall_avg_sd	0.199557	0.251817	0.20827	0.187999
upright_sporadic_walk_IV_overall_avg_mean	0.907655	1.16079	1.06162	0.948094
upright_sporadic_walk_IV_overall_avg_sd	0.172026	0.196559	0.192407	0.162964
upright_walk_IV_overall_avg_mean	0.861217	1.17184	1.05502	0.9013
upright_walk_IV_overall_avg_sd	0.162406	0.288206	0.246514	0.179547
upright_moderate_IV_overall_avg_mean	1.0849	0.570141	1.05816	1.27583
upright_moderate_IV_overall_avg_sd	0.514393	0.639239	0.611795	0.41744
upright_run_IV_overall_avg_mean	0.21847	0.101894	0.281117	0.513675
upright_run_IV_overall_avg_sd	0.359187	0.211338	0.376293	0.560861
cycling_IV_overall_avg_mean	0.16761	0.142666	0.436382	0.402635
cycling_IV_overall_avg_sd	0.28989	0.35047	0.511352	0.40568
sitting_IV_overall_avg_mean	0.569831	0.575609	0.629122	0.579018
sitting_IV_overall_avg_sd	0.157691	0.180912	0.190968	0.111723
lying_rest_Mean_day_avg_mean	0.0965504	0.138181	0.155801	0.0734141
lying_rest_Mean_day_avg_sd	0.0950366	0.115846	0.107672	0.0689966
lying_movement_Mean_day_avg_mean	0.00154162	0.00100351	0.00156522	0.00201503
lying_movement_Mean_day_avg_sd	0.00187491	0.000860573	0.00161292	0.00182136
upright_stand_Mean_day_avg_mean	0.127048	0.111563	0.121672	0.121605
upright_stand_Mean_day_avg_sd	0.0559193	0.0625507	0.0517241	0.0370698
upright_sporadic_walk_Mean_day_avg_mean	0.124294	0.086439	0.100777	0.114617
upright_sporadic_walk_Mean_day_avg_sd	0.041595	0.0494674	0.0382013	0.0363624
upright_walk_Mean_day_avg_mean	0.123258	0.0835433	0.100663	0.13749
upright_walk_Mean_day_avg_sd	0.0458737	0.044433	0.04652	0.0423962
upright_moderate_Mean_day_avg_mean	0.00701435	0.00377374	0.00735853	0.014776
upright_moderate_Mean_day_avg_sd	0.0113267	0.0104696	0.0112418	0.0157984
upright_run_Mean_day_avg_mean	0.000586964	3.54871e-05	0.000788588	0.000685239
upright_run_Mean_day_avg_sd	0.00401894	8.60873e-05	0.00295457	0.00199008
cycling_Mean_day_avg_mean	0.00310583	0.00153882	0.0110437	0.00755801
cycling_Mean_day_avg_sd	0.00730372	0.00304909	0.0181663	0.0114453
sitting_Mean_day_avg_mean	0.516599	0.57392	0.50033	0.527838
sitting_Mean_day_avg_sd	0.127824	0.162695	0.120134	0.0967324
lying_rest_AI_5p_day_avg_mean	0.155616	0.22734	0.251339	0.121845
lying_rest_AI_5p_day_avg_sd	0.140453	0.188991	0.164438	0.0999683
lying_movement_AI_5p_day_avg_mean	0.00394315	0.00182216	0.00210114	0.00829082
lying_movement_AI_5p_day_avg_sd	0.00972663	0.0040748	0.00329727	0.010117
upright_stand_AI_5p_day_avg_mean	0.501864	0.414992	0.480391	0.50595
upright_stand_AI_5p_day_avg_sd	0.111572	0.134466	0.119792	0.0951432
upright_sporadic_walk_AI_5p_day_avg_mean	0.531152	0.42706	0.49305	0.528681
upright_sporadic_walk_AI_5p_day_avg_sd	0.114903	0.140644	0.12036	0.103445
upright_walk_AI_5p_day_avg_mean	0.52796	0.405413	0.483355	0.575143
upright_walk_AI_5p_day_avg_sd	0.122025	0.151469	0.152862	0.102275
upright_moderate_AI_5p_day_avg_mean	0.0262016	0.0134364	0.0255337	0.0584386
upright_moderate_AI_5p_day_avg_sd	0.0335659	0.0356724	0.0311597	0.0474191
upright_run_AI_5p_day_avg_mean	0.00110232	0.00029577	0.00340136	0.00263707
upright_run_AI_5p_day_avg_sd	0.00565574	0.000979946	0.0101635	0.00712676
cycling_AI_5p_day_avg_mean	0.00969041	0.0064478	0.0287356	0.0220704
cycling_AI_5p_day_avg_sd	0.0202171	0.0134012	0.0425858	0.0285768
sitting_AI_5p_day_avg_mean	0.764366	0.805893	0.76484	0.772326
sitting_AI_5p_day_avg_sd	0.111165	0.129143	0.100392	0.0891693
lying_rest_AI_10p_day_avg_mean	0.141556	0.207995	0.230463	0.109253
lying_rest_AI_10p_day_avg_sd	0.132889	0.175006	0.154617	0.0932698
lying_movement_AI_10p_day_avg_mean	0.00190476	0.000422529	0.000586441	0.00342161
lying_movement_AI_10p_day_avg_sd	0.00589827	0.00151763	0.00130757	0.00462709
upright_stand_AI_10p_day_avg_mean	0.393669	0.327415	0.375125	0.387455
upright_stand_AI_10p_day_avg_sd	0.11752	0.132263	0.119771	0.0938814
upright_sporadic_walk_AI_10p_day_avg_mean	0.424957	0.317475	0.376512	0.411386
upright_sporadic_walk_AI_10p_day_avg_sd	0.123957	0.14917	0.124182	0.111549
upright_walk_AI_10p_day_avg_mean	0.387229	0.272811	0.335088	0.448727
upright_walk_AI_10p_day_avg_sd	0.137968	0.151731	0.139721	0.11199
upright_moderate_AI_10p_day_avg_mean	0.0170721	0.0109224	0.0176167	0.0371771
upright_moderate_AI_10p_day_avg_sd	0.0276679	0.030649	0.0263383	0.0381969
upright_run_AI_10p_day_avg_mean	0.000870471	0	0.00187661	0.00134637
upright_run_AI_10p_day_avg_sd	0.00499483	0	0.00713396	0.00474531
cycling_AI_10p_day_avg_mean	0.00882271	0.00544218	0.0250997	0.0197522
cycling_AI_10p_day_avg_sd	0.0189676	0.011561	0.0384542	0.0266901
sitting_AI_10p_day_avg_mean	0.72347	0.774416	0.725321	0.736368
sitting_AI_10p_day_avg_sd	0.120729	0.143486	0.118732	0.0964413
lying_rest_AI_25p_day_avg_mean	0.115709	0.169753	0.193082	0.0903355
lying_rest_AI_25p_day_avg_sd	0.115322	0.145914	0.133988	0.0818533
lying_movement_AI_25p_day_avg_mean	0.000242954	0	0	0.000698494
lying_movement_AI_25p_day_avg_sd	0.00105537	0	0	0.00154605
upright_stand_AI_25p_day_avg_mean	0.19214	0.164015	0.182124	0.179702
upright_stand_AI_25p_day_avg_sd	0.112933	0.114242	0.10255	0.0779505
upright_sporadic_walk_AI_25p_day_avg_mean	0.202055	0.114461	0.136954	0.175775
upright_sporadic_walk_AI_25p_day_avg_sd	0.101511	0.111992	0.0861698	0.0890209
upright_walk_AI_25p_day_avg_mean	0.165499	0.105526	0.115103	0.203672
upright_walk_AI_25p_day_avg_sd	0.100603	0.0901433	0.0818134	0.081564
upright_moderate_AI_25p_day_avg_mean	0.00872831	0.00483796	0.00887872	0.0190172
upright_moderate_AI_25p_day_avg_sd	0.0172269	0.0145496	0.0172419	0.0267137
upright_run_AI_25p_day_avg_mean	0.000631681	0	0.00070373	0.000779478
upright_run_AI_25p_day_avg_sd	0.00488952	0	0.00319843	0.0031566
cycling_AI_25p_day_avg_mean	0.00508816	0.0024549	0.0168895	0.0121052
cycling_AI_25p_day_avg_sd	0.0133271	0.00480911	0.0282755	0.0191026
sitting_AI_25p_day_avg_mean	0.642095	0.71095	0.633506	0.657313
sitting_AI_25p_day_avg_sd	0.134484	0.164682	0.136049	0.108365
lying_rest_IV_day_avg_mean	0.858367	0.843177	0.849649	0.906956
lying_rest_IV_day_avg_sd	0.408781	0.381641	0.343692	0.342425
lying_movement_IV_day_avg_mean	1.43512	1.34528	1.45356	1.35908
lying_movement_IV_day_avg_sd	0.429057	0.490261	0.482178	0.425346
upright_stand_IV_day_avg_mean	1.23835	1.31163	1.33759	1.28668
upright_stand_IV_day_avg_sd	0.208982	0.245005	0.215263	0.214218
upright_sporadic_walk_IV_day_avg_mean	1.14028	1.33541	1.26929	1.1868
upright_sporadic_walk_IV_day_avg_sd	0.202731	0.14819	0.19126	0.185121
upright_walk_IV_day_avg_mean	1.03856	1.33847	1.21532	1.12231
upright_walk_IV_day_avg_sd	0.188512	0.272713	0.230999	0.215018
upright_moderate_IV_day_avg_mean	1.0817	0.562767	1.03343	1.31984
upright_moderate_IV_day_avg_sd	0.531497	0.635465	0.59218	0.443962
upright_run_IV_day_avg_mean	0.196632	0.104502	0.280432	0.498087
upright_run_IV_day_avg_sd	0.3648	0.216794	0.373711	0.558744
cycling_IV_day_avg_mean	0.161645	0.147307	0.441621	0.384602
cycling_IV_day_avg_sd	0.293082	0.359784	0.523733	0.399485
sitting_IV_day_avg_mean	0.922213	1.00201	0.954908	0.956324
sitting_IV_day_avg_sd	0.173503	0.212002	0.178733	0.175202
lying_rest_Mean_night_avg_mean	0.934875	0.89246	0.903888	0.911201
lying_rest_Mean_night_avg_sd	0.0601944	0.065056	0.0541453	0.0874746
lying_movement_Mean_night_avg_mean	0.00657702	0.00841934	0.0061665	0.00720478
lying_movement_Mean_night_avg_sd	0.00441493	0.00629326	0.00464951	0.00365687
upright_stand_Mean_night_avg_mean	0.00804967	0.0096432	0.00908256	0.0113346
upright_stand_Mean_night_avg_sd	0.012251	0.00873803	0.00813921	0.0212494
upright_sporadic_walk_Mean_night_avg_mean	0.0071441	0.00888886	0.00993503	0.00656004
upright_sporadic_walk_Mean_night_avg_sd	0.00866047	0.00576082	0.00810133	0.00644862
upright_walk_Mean_night_avg_mean	0.00575788	0.00609663	0.00832584	0.00650807
upright_walk_Mean_night_avg_sd	0.00602079	0.00296875	0.00773581	0.00500183
upright_moderate_Mean_night_avg_mean	6.23212e-05	1.66506e-06	0	0.000298206
upright_moderate_Mean_night_avg_sd	0.000459745	7.98533e-06	0	0.00153617
upright_run_Mean_night_avg_mean	0	0	0	2.38117e-06
upright_run_Mean_night_avg_sd	0	0	0	1.64972e-05
cycling_Mean_night_avg_mean	9.25312e-05	0	0	0.000240085
cycling_Mean_night_avg_sd	0.000774172	0	0	0.00145183
sitting_Mean_night_avg_mean	0.0374409	0.0744896	0.0626017	0.0566497
sitting_Mean_night_avg_sd	0.0445275	0.0671327	0.0448511	0.075202
lying_rest_AI_5p_night_avg_mean	0.972767	0.960628	0.970877	0.9492
lying_rest_AI_5p_night_avg_sd	0.040303	0.0515775	0.0247185	0.0749788
lying_movement_AI_5p_night_avg_mean	0.0153605	0.0253106	0.0195827	0.0157222
lying_movement_AI_5p_night_avg_sd	0.02998	0.0440306	0.0291534	0.0245943
upright_stand_AI_5p_night_avg_mean	0.0369007	0.0528333	0.0535105	0.0394874
upright_stand_AI_5p_night_avg_sd	0.0442446	0.0430714	0.0484792	0.0459743
upright_sporadic_walk_AI_5p_night_avg_mean	0.0418277	0.0668996	0.0671361	0.0373783
upright_sporadic_walk_AI_5p_night_avg_sd	0.0457554	0.0503854	0.0635016	0.040586
upright_walk_AI_5p_night_avg_mean	0.0429508	0.0464151	0.0637371	0.0420807
upright_walk_AI_5p_night_avg_sd	0.0393557	0.0285061	0.0723915	0.0335036
upright_moderate_AI_5p_night_avg_mean	0.000190476	0	0	0.000694444
upright_moderate_AI_5p_night_avg_sd	0.00159364	0	0	0.00314792
upright_run_AI_5p_night_avg_mean	0	0	0	0
upright_run_AI_5p_night_avg_sd	0	0	0	0
cycling_AI_5p_night_avg_mean	0.000190476	0	0	0.000555556
cycling_AI_5p_night_avg_sd	0.00159364	0	0	0.00269255
sitting_AI_5p_night_avg_mean	0.0970528	0.174911	0.177635	0.113305
sitting_AI_5p_night_avg_sd	0.0838086	0.0957264	0.102187	0.0968619
lying_rest_AI_10p_night_avg_mean	0.970578	0.956976	0.966246	0.946561
lying_rest_AI_10p_night_avg_sd	0.0425625	0.0522807	0.0293366	0.0762414
lying_movement_AI_10p_night_avg_mean	0.00292971	0.00364493	0.000656814	0.00152778
lying_movement_AI_10p_night_avg_sd	0.0136182	0.0139048	0.00265868	0.00440064
upright_stand_AI_10p_night_avg_mean	0.0224299	0.030235	0.0295271	0.0275562
upright_stand_AI_10p_night_avg_sd	0.033477	0.0312676	0.0348206	0.0379583
upright_sporadic_walk_AI_10p_night_avg_mean	0.0222619	0.0281863	0.0281117	0.0220668
upright_sporadic_walk_AI_10p_night_avg_sd	0.0343258	0.0274364	0.0333505	0.0272255
upright_walk_AI_10p_night_avg_mean	0.0150236	0.0121822	0.0209785	0.0175728
upright_walk_AI_10p_night_avg_sd	0.0239186	0.0151034	0.0329485	0.0199878
upright_moderate_AI_10p_night_avg_mean	9.52381e-05	0	0	0.000694444
upright_moderate_AI_10p_night_avg_sd	0.000796819	0	0	0.00314792
upright_run_AI_10p_night_avg_mean	0	0	0	0
upright_run_AI_10p_night_avg_sd	0	0	0	0
cycling_AI_10p_night_avg_mean	0.000190476	0	0	0.000416667
cycling_AI_10p_night_avg_sd	0.00159364	0	0	0.00213327
sitting_AI_10p_night_avg_mean	0.0790748	0.140772	0.139133	0.0932989
sitting_AI_10p_night_avg_sd	0.0794948	0.0955782	0.0918273	0.0979045
lying_rest_AI_25p_night_avg_mean	0.964293	0.944731	0.955458	0.938237
lying_rest_AI_25p_night_avg_sd	0.0478383	0.0576108	0.0351382	0.083846
lying_movement_AI_25p_night_avg_mean	0.00060771	0	0	0
lying_movement_AI_25p_night_avg_sd	0.00434969	0	0	0
upright_stand_AI_25p_night_avg_mean	0.0104506	0.0106315	0.00633498	0.01333
upright_stand_AI_25p_night_avg_sd	0.0214388	0.017571	0.00977839	0.0263445
upright_sporadic_walk_AI_25p_night_avg_mean	0.00645329	0.00410973	0.00526437	0.00478175
upright_sporadic_walk_AI_25p_night_avg_sd	0.0136394	0.007464	0.00805998	0.00899974
upright_walk_AI_25p_night_avg_mean	0.00170068	0.000786749	0.00165517	0.00329034
upright_walk_AI_25p_night_avg_sd	0.00585269	0.0027037	0.00430069	0.00674546
upright_moderate_AI_25p_night_avg_mean	9.52381e-05	0	0	0.000555556
upright_moderate_AI_25p_night_avg_sd	0.000796819	0	0	0.00302342
upright_run_AI_25p_night_avg_mean	0	0	0	0
upright_run_AI_25p_night_avg_sd	0	0	0	0
cycling_AI_25p_night_avg_mean	0.000190476	0	0	0.000277778
cycling_AI_25p_night_avg_sd	0.00159364	0	0	0.0019245
sitting_AI_25p_night_avg_mean	0.0484104	0.0978665	0.0759341	0.0687302
sitting_AI_25p_night_avg_sd	0.0625913	0.0855981	0.062103	0.089999
lying_rest_IV_night_avg_mean	1.52921	1.43603	1.42729	1.38398
lying_rest_IV_night_avg_sd	0.452173	0.470021	0.447985	0.501008
lying_movement_IV_night_avg_mean	1.88353	1.8773	1.83473	1.98513
lying_movement_IV_night_avg_sd	0.2645	0.291112	0.451027	0.202846
upright_stand_IV_night_avg_mean	1.33387	1.60793	1.50396	1.22651
upright_stand_IV_night_avg_sd	0.553583	0.505863	0.592235	0.521585
upright_sporadic_walk_IV_night_avg_mean	1.3883	1.71661	1.57781	1.37134
upright_sporadic_walk_IV_night_avg_sd	0.522071	0.388495	0.538066	0.47269
upright_walk_IV_night_avg_mean	1.39674	1.73847	1.57214	1.40772
upright_walk_IV_night_avg_sd	0.537967	0.377671	0.598769	0.42217
upright_moderate_IV_night_avg_mean	0.0288594	0.0157256	0	0.0363633
upright_moderate_IV_night_avg_sd	0.12559	0.0754175	0	0.119943
upright_run_IV_night_avg_mean	0	0	0	0.0075352
upright_run_IV_night_avg_sd	0	0	0	0.0522054
cycling_IV_night_avg_mean	0.00258917	0	0	0.009062
cycling_IV_night_avg_sd	0.0216626	0	0	0.0444787
sitting_IV_night_avg_mean	1.37496	1.49162	1.44384	1.32198
sitting_IV_night_avg_sd	0.487379	0.486202	0.480238	0.5349
intensity_Mean_overall_avg_mean	31.6456	20.7555	29.1357	39.045
intensity_Mean_overall_avg_sd	10.6328	10.7637	13.7622	12.2309
sit2stand_Mean_overall_avg_mean	0.0424428	0.0355233	0.0449127	0.0433197
sit2stand_Mean_overall_avg_sd	0.0136819	0.0115024	0.0174118	0.0110001
steps_Mean_overall_avg_mean	7188.76	4642.66	6174.33	8839.03
steps_Mean_overall_avg_sd	2997.12	2873.39	3211.38	3237.37
steps2_Mean_overall_avg_mean	1.8901	1.37587	1.6016	1.756
steps2_Mean_overall_avg_sd	0.650191	0.752463	0.60536	0.521757
steps3_Mean_overall_avg_mean	2.28678	1.68571	2.00818	2.49326
steps3_Mean_overall_avg_sd	0.878094	0.649767	0.852534	0.652354
intensity_MeanSit_overall_avg_mean	17.2725	13.2278	15.9555	21.0979
intensity_MeanSit_overall_avg_sd	7.26925	6.41683	6.80496	7.47153
sit2stand_MeanSit_overall_avg_mean	0.0540475	0.0415883	0.0516159	0.0520835
sit2stand_MeanSit_overall_avg_sd	0.0207566	0.0186018	0.0208387	0.0156768
steps_MeanSit_overall_avg_mean	2.25632	1.88814	2.28619	2.91078
steps_MeanSit_overall_avg_sd	1.1366	1.18589	1.15949	1.05473
steps2_MeanSit_overall_avg_mean	0.935419	0.791922	0.881806	0.818677
steps2_MeanSit_overall_avg_sd	0.302706	0.304436	0.238097	0.197692
steps3_MeanSit_overall_avg_mean	1.46473	1.20832	1.41388	1.51422
steps3_MeanSit_overall_avg_sd	0.573537	0.450351	0.608207	0.40779
intensity_M10_overall_avg_mean	926.248	583.472	832.383	1135.36
intensity_M10_overall_avg_sd	330.906	347.333	414.943	401.772
sit2stand_M10_overall_avg_mean	1.00957	0.83461	1.03265	1.02208
sit2stand_M10_overall_avg_sd	0.336933	0.309679	0.372718	0.310686
steps_M10_overall_avg_mean	153.509	97.6811	127.378	185.659
steps_M10_overall_avg_sd	65.347	64.7491	66.5413	74.9277
steps2_M10_overall_avg_mean	53.0065	36.7612	41.916	48.1734
steps2_M10_overall_avg_sd	17.1145	19.585	14.9592	14.613
steps3_M10_overall_avg_mean	63.4329	45.4955	51.672	68.1497
steps3_M10_overall_avg_sd	23.4203	19.7864	20.362	18.72
intensity_T_M10_overall_avg_mean	0.352713	0.351616	0.356264	0.370229
intensity_T_M10_overall_avg_sd	0.0442394	0.0351852	0.0395008	0.0412859
sit2stand_T_M10_overall_avg_mean	0.34184	0.323518	0.355917	0.337692
sit2stand_T_M10_overall_avg_sd	0.0595893	0.0956909	0.103091	0.05423
steps_T_M10_overall_avg_mean	0.355867	0.357201	0.369491	0.370428
steps_T_M10_overall_avg_sd	0.0438753	0.0407834	0.0446205	0.0449582
steps2_T_M10_overall_avg_mean	0.341781	0.341194	0.357013	0.354634
steps2_T_M10_overall_avg_sd	0.0441897	0.038547	0.0455953	0.0454215
steps3_T_M10_overall_avg_mean	0.350285	0.342468	0.361831	0.359628
steps3_T_M10_overall_avg_sd	0.0409506	0.0408655	0.0468822	0.0417786
intensity_L5_overall_avg_mean	22.1599	37.8808	35.9915	24.5411
intensity_L5_overall_avg_sd	13.6378	21.7494	30.3862	12.6938
sit2stand_L5_overall_avg_mean	0.104268	0.131318	0.160771	0.113291
sit2stand_L5_overall_avg_sd	0.0725574	0.0809697	0.145856	0.0778993
steps_L5_overall_avg_mean	0.951419	1.91878	2.81191	1.01108
steps_L5_overall_avg_sd	0.984325	1.63808	3.22802	0.897842
steps2_L5_overall_avg_mean	0.633469	1.60011	1.77069	0.438747
steps2_L5_overall_avg_sd	0.948678	1.53198	1.89269	0.545663
steps3_L5_overall_avg_mean	0.889138	2.07098	2.84329	0.87131
steps3_L5_overall_avg_sd	0.906134	1.47978	3.16354	0.822728
intensity_T_L5_overall_avg_mean	0.434535	0.340268	0.345698	0.318408
intensity_T_L5_overall_avg_sd	0.268365	0.190643	0.2209	0.238021
sit2stand_T_L5_overall_avg_mean	0.59901	0.538497	0.607886	0.476184
sit2stand_T_L5_overall_avg_sd	0.269462	0.253599	0.210435	0.226376
steps_T_L5_overall_avg_mean	0.584991	0.513821	0.527047	0.511621
steps_T_L5_overall_avg_sd	0.27125	0.25206	0.231812	0.249745
steps2_T_L5_overall_avg_mean	0.590916	0.492608	0.551393	0.517614
steps2_T_L5_overall_avg_sd	0.279455	0.243474	0.232223	0.263657
steps3_T_L5_overall_avg_mean	0.590681	0.516301	0.52294	0.505648
steps3_T_L5_overall_avg_sd	0.273807	0.232603	0.235186	0.248473
intensity_RA_overall_avg_mean	0.943694	0.82072	0.894492	0.949857
intensity_RA_overall_avg_sd	0.0365979	0.130746	0.102782	0.0323892
sit2stand_RA_overall_avg_mean	0.817892	0.725606	0.762814	0.792986
sit2stand_RA_overall_avg_sd	0.112542	0.140462	0.160493	0.135469
steps_RA_overall_avg_mean	0.98303	0.921398	0.938376	0.984477
steps_RA_overall_avg_sd	0.0190843	0.0933976	0.0854898	0.0223706
steps2_RA_overall_avg_mean	0.9764	0.897395	0.916392	0.977548
steps2_RA_overall_avg_sd	0.0295624	0.0930996	0.0890912	0.034432
steps3_RA_overall_avg_mean	0.969285	0.886793	0.897511	0.970196
steps3_RA_overall_avg_sd	0.0319321	0.0984409	0.112217	0.0346471
intensity_IV_overall_avg_mean	0.790187	1.09287	0.924027	0.823706
intensity_IV_overall_avg_sd	0.160821	0.262626	0.218607	0.194295
sit2stand_IV_overall_avg_mean	1.6084	1.69792	1.64139	1.60426
sit2stand_IV_overall_avg_sd	0.164898	0.211661	0.19008	0.161872
steps_IV_overall_avg_mean	0.935785	1.23343	1.0874	0.940146
steps_IV_overall_avg_sd	0.19415	0.298086	0.266848	0.227827
steps2_IV_overall_avg_mean	0.908891	1.16265	1.06363	0.948771
steps2_IV_overall_avg_sd	0.171838	0.19721	0.193805	0.164168
steps3_IV_overall_avg_mean	0.99183	1.25799	1.17807	0.97806
steps3_IV_overall_avg_sd	0.161679	0.239004	0.212164	0.163611
intensity_Mean_day_avg_mean	51.6405	32.4919	46.766	64.1419
intensity_Mean_day_avg_sd	19.3211	19.6567	22.8198	22.4943
sit2stand_Mean_day_avg_mean	0.0565229	0.0440239	0.056666	0.0577998
sit2stand_Mean_day_avg_sd	0.0187041	0.01572	0.0218772	0.0185356
steps_Mean_day_avg_mean	8.46095	5.3781	7.10522	10.3632
steps_Mean_day_avg_sd	3.73238	3.62501	3.65479	4.17512
steps2_Mean_day_avg_mean	2.90681	2.02017	2.35659	2.67923
steps2_Mean_day_avg_sd	0.974398	1.15666	0.893555	0.8491
steps3_Mean_day_avg_mean	3.5621	2.51211	2.93658	3.86177
steps3_Mean_day_avg_sd	1.40179	1.1512	1.17289	1.04915
intensity_MeanSit_day_avg_mean	18.1935	14.3267	16.9963	23.0816
intensity_MeanSit_day_avg_sd	8.01188	7.47516	7.31981	8.16642
sit2stand_MeanSit_day_avg_mean	0.0551091	0.0417476	0.0523077	0.0539184
sit2stand_MeanSit_day_avg_sd	0.0215823	0.0187449	0.020361	0.0148607
steps_MeanSit_day_avg_mean	2.39983	2.09747	2.45986	3.17907
steps_MeanSit_day_avg_sd	1.2315	1.36698	1.23048	1.12675
steps2_MeanSit_day_avg_mean	0.963489	0.811543	0.914618	0.859008
steps2_MeanSit_day_avg_sd	0.308608	0.298019	0.245606	0.216748
steps3_MeanSit_day_avg_mean	1.52285	1.26665	1.47737	1.59419
steps3_MeanSit_day_avg_sd	0.616412	0.491975	0.611456	0.414195
intensity_M10_day_avg_mean	880.994	553.554	795.571	1090.3
intensity_M10_day_avg_sd	331.413	338.373	393.923	392.589
sit2stand_M10_day_avg_mean	0.926626	0.732797	0.934526	0.948707
sit2stand_M10_day_avg_sd	0.306672	0.261343	0.35328	0.311157
steps_M10_day_avg_mean	146.306	92.6669	121.944	178.087
steps_M10_day_avg_sd	64.5536	62.4212	62.4683	73.3285
steps2_M10_day_avg_mean	48.9884	34.0786	39.0125	44.844
steps2_M10_day_avg_sd	16.149	19.4379	14.1817	14.1865
steps3_M10_day_avg_mean	59.6767	42.2373	48.6155	64.4713
steps3_M10_day_avg_sd	22.7372	19.3187	18.4212	17.4695
intensity_T_M10_day_avg_mean	0.397546	0.39767	0.395257	0.398918
intensity_T_M10_day_avg_sd	0.0171901	0.0124608	0.0130175	0.01613
sit2stand_T_M10_day_avg_mean	0.402198	0.395249	0.396502	0.403217
sit2stand_T_M10_day_avg_sd	0.0172083	0.0134463	0.0144563	0.0144242
steps_T_M10_day_avg_mean	0.399586	0.39886	0.400408	0.401041
steps_T_M10_day_avg_sd	0.0187473	0.0127729	0.0158116	0.0165872
steps2_T_M10_day_avg_mean	0.393541	0.39395	0.399167	0.399751
steps2_T_M10_day_avg_sd	0.0171294	0.0120702	0.0189421	0.016744
steps3_T_M10_day_avg_mean	0.395516	0.39443	0.398674	0.400069
steps3_T_M10_day_avg_sd	0.0159243	0.0108308	0.0165401	0.0167608
intensity_L5_day_avg_mean	373.756	250.862	336.435	504.273
intensity_L5_day_avg_sd	190.201	157.172	180.228	196.753
sit2stand_L5_day_avg_mean	0.529318	0.405384	0.535347	0.550523
sit2stand_L5_day_avg_sd	0.192059	0.175304	0.246668	0.197899
steps_L5_day_avg_mean	51.8787	35.4861	46.0872	74.2926
steps_L5_day_avg_sd	33.6657	28.78	28.3427	34.7032
steps2_L5_day_avg_mean	25.5875	18.0641	21.3187	24.5667
steps2_L5_day_avg_sd	12.5748	14.0534	9.21648	10.6241
steps3_L5_day_avg_mean	32.3956	22.7209	28.0869	36.9972
steps3_L5_day_avg_sd	16.3201	12.4454	13.0368	12.7845
intensity_T_L5_day_avg_mean	0.587837	0.573505	0.574042	0.571757
intensity_T_L5_day_avg_sd	0.0533849	0.0430847	0.0508811	0.0608876
sit2stand_T_L5_day_avg_mean	0.539598	0.546076	0.535853	0.53362
sit2stand_T_L5_day_avg_sd	0.0495377	0.039937	0.0598636	0.0506854
steps_T_L5_day_avg_mean	0.583148	0.571842	0.568505	0.568061
steps_T_L5_day_avg_sd	0.0528139	0.0405652	0.0574487	0.0607864
steps2_T_L5_day_avg_mean	0.579362	0.571241	0.55734	0.559924
steps2_T_L5_day_avg_sd	0.0521501	0.0486109	0.0492644	0.0497542
steps3_T_L5_day_avg_mean	0.585673	0.571367	0.546373	0.562743
steps3_T_L5_day_avg_sd	0.0531502	0.0509172	0.057422	0.0605565
intensity_RA_day_avg_mean	0.412722	0.364559	0.407287	0.379774
intensity_RA_day_avg_sd	0.114669	0.0927522	0.0933441	0.118881
sit2stand_RA_day_avg_mean	0.288854	0.307603	0.288144	0.278059
sit2stand_RA_day_avg_sd	0.073489	0.0716927	0.0701489	0.064623
steps_RA_day_avg_mean	0.490906	0.435884	0.461157	0.426466
steps_RA_day_avg_sd	0.125336	0.122846	0.109845	0.118333
steps2_RA_day_avg_mean	0.349167	0.347994	0.318491	0.334764
steps2_RA_day_avg_sd	0.10575	0.0786611	0.0703004	0.0931864
steps3_RA_day_avg_mean	0.32584	0.323032	0.302314	0.301009
steps3_RA_day_avg_sd	0.0930263	0.0679602	0.0884264	0.0781296
intensity_IV_day_avg_mean	0.959136	1.22314	1.0634	1.02252
intensity_IV_day_avg_sd	0.192918	0.234132	0.238931	0.247605
sit2stand_IV_day_avg_mean	1.78217	1.79722	1.78883	1.78238
sit2stand_IV_day_avg_sd	0.182211	0.203547	0.188929	0.172575
steps_IV_day_avg_mean	1.08021	1.38494	1.20729	1.11789
steps_IV_day_avg_sd	0.222995	0.300462	0.262926	0.278988
steps2_IV_day_avg_mean	1.14037	1.33556	1.2693	1.18676
steps2_IV_day_avg_sd	0.202779	0.148115	0.191311	0.185218
steps3_IV_day_avg_mean	1.22798	1.43438	1.40434	1.234
steps3_IV_day_avg_sd	0.195582	0.201548	0.195086	0.174997
intensity_Mean_night_avg_mean	3.33442	3.91114	3.93771	3.89542
intensity_Mean_night_avg_sd	2.62524	1.63964	2.88663	2.4995
sit2stand_Mean_night_avg_mean	0.014831	0.01637	0.0195801	0.0152164
sit2stand_Mean_night_avg_sd	0.00906576	0.00856441	0.0153517	0.00710856
steps_Mean_night_avg_mean	0.281181	0.272772	0.377447	0.359069
steps_Mean_night_avg_sd	0.354518	0.196658	0.355146	0.379052
steps2_Mean_night_avg_mean	0.171599	0.21576	0.239691	0.157248
steps2_Mean_night_avg_sd	0.206586	0.139658	0.195265	0.156152
steps3_Mean_night_avg_mean	0.223279	0.278961	0.354272	0.246185
steps3_Mean_night_avg_sd	0.201686	0.134132	0.327699	0.190345
intensity_MeanSit_night_avg_mean	13.4794	12.0925	12.028	13.2767
intensity_MeanSit_night_avg_sd	12.4261	10.2331	10.5201	9.97171
sit2stand_MeanSit_night_avg_mean	0.0649819	0.0589917	0.0603186	0.0601629
sit2stand_MeanSit_night_avg_sd	0.0736761	0.0614007	0.0546202	0.0671089
steps_MeanSit_night_avg_mean	1.52387	1.02019	1.23947	1.37024
steps_MeanSit_night_avg_sd	1.86791	1.34113	1.66002	1.26411
steps2_MeanSit_night_avg_mean	0.855935	0.998534	1.21876	0.82366
steps2_MeanSit_night_avg_sd	0.984254	1.14404	1.48972	1.13816
steps3_MeanSit_night_avg_mean	1.23847	1.20493	1.27006	1.18729
steps3_MeanSit_night_avg_sd	1.23694	1.52704	1.49215	0.99216
intensity_M10_night_avg_mean	NA	NA	NA	NA
intensity_M10_night_avg_sd	NA	NA	NA	NA
sit2stand_M10_night_avg_mean	NA	NA	NA	NA
sit2stand_M10_night_avg_sd	NA	NA	NA	NA
steps_M10_night_avg_mean	NA	NA	NA	NA
steps_M10_night_avg_sd	NA	NA	NA	NA
steps2_M10_night_avg_mean	NA	NA	NA	NA
steps2_M10_night_avg_sd	NA	NA	NA	NA
steps3_M10_night_avg_mean	NA	NA	NA	NA
steps3_M10_night_avg_sd	NA	NA	NA	NA
intensity_T_M10_night_avg_mean	NA	NA	NA	NA
intensity_T_M10_night_avg_sd	NA	NA	NA	NA
sit2stand_T_M10_night_avg_mean	NA	NA	NA	NA
sit2stand_T_M10_night_avg_sd	NA	NA	NA	NA
steps_T_M10_night_avg_mean	NA	NA	NA	NA
steps_T_M10_night_avg_sd	NA	NA	NA	NA
steps2_T_M10_night_avg_mean	NA	NA	NA	NA
steps2_T_M10_night_avg_sd	NA	NA	NA	NA
steps3_T_M10_night_avg_mean	NA	NA	NA	NA
steps3_T_M10_night_avg_sd	NA	NA	NA	NA
intensity_L5_night_avg_mean	32.2924	47.5965	47.2578	34.7043
intensity_L5_night_avg_sd	23.5533	25.469	40.8319	20.7944
sit2stand_L5_night_avg_mean	0.160562	0.19688	0.241362	0.160306
sit2stand_L5_night_avg_sd	0.10822	0.114206	0.222236	0.0984714
steps_L5_night_avg_mean	2.10687	2.79358	4.26206	2.23918
steps_L5_night_avg_sd	2.12172	2.30852	5.23441	2.44485
steps2_L5_night_avg_mean	1.38069	2.33134	2.54895	1.06742
steps2_L5_night_avg_sd	2.11556	1.92184	2.55137	1.58263
steps3_L5_night_avg_mean	1.87862	3.01734	4.06	1.74542
steps3_L5_night_avg_sd	1.90589	2.0396	4.5911	1.91829
intensity_T_L5_night_avg_mean	0.021129	0.0234181	0.021426	0.0246021
intensity_T_L5_night_avg_sd	0.0106261	0.0113277	0.0108074	0.0122349
sit2stand_T_L5_night_avg_mean	0.0119248	0.012541	0.0101344	0.0143007
sit2stand_T_L5_night_avg_sd	0.0112591	0.0109131	0.00992235	0.0111133
steps_T_L5_night_avg_mean	0.0090827	0.0112338	0.0109247	0.0117017
steps_T_L5_night_avg_sd	0.00934138	0.00972293	0.0102496	0.0112216
steps2_T_L5_night_avg_mean	0.00871333	0.010642	0.0120108	0.0118464
steps2_T_L5_night_avg_sd	0.00894573	0.0108443	0.0111511	0.0121008
steps3_T_L5_night_avg_mean	0.00928111	0.0113063	0.0107451	0.0118877
steps3_T_L5_night_avg_sd	0.00931346	0.0105226	0.00923787	0.0118563
intensity_RA_night_avg_mean	NA	NA	NA	NA
intensity_RA_night_avg_sd	NA	NA	NA	NA
sit2stand_RA_night_avg_mean	NA	NA	NA	NA
sit2stand_RA_night_avg_sd	NA	NA	NA	NA
steps_RA_night_avg_mean	NA	NA	NA	NA
steps_RA_night_avg_sd	NA	NA	NA	NA
steps2_RA_night_avg_mean	NA	NA	NA	NA
steps2_RA_night_avg_sd	NA	NA	NA	NA
steps3_RA_night_avg_mean	NA	NA	NA	NA
steps3_RA_night_avg_sd	NA	NA	NA	NA
intensity_IV_night_avg_mean	1.67598	1.70031	1.72541	1.63081
intensity_IV_night_avg_sd	0.312871	0.289663	0.3072	0.33831
sit2stand_IV_night_avg_mean	1.67363	1.85706	1.71005	1.75235
sit2stand_IV_night_avg_sd	0.413758	0.232239	0.526641	0.312737
steps_IV_night_avg_mean	1.39501	1.74623	1.57656	1.3858
steps_IV_night_avg_sd	0.545635	0.37452	0.597364	0.488737
steps2_IV_night_avg_mean	1.38953	1.71864	1.57556	1.37145
steps2_IV_night_avg_sd	0.520428	0.392281	0.537173	0.473098
steps3_IV_night_avg_mean	1.38288	1.74513	1.56968	1.3704
steps3_IV_night_avg_sd	0.535865	0.393999	0.593097	0.478933
lying_rest_Mean_overall_var_mean	0.00184732	0.00279819	0.00389595	0.00274654
lying_rest_Mean_overall_var_sd	0.00182752	0.00265633	0.00328608	0.0037155
lying_movement_Mean_overall_var_mean	1.27952e-06	1.06552e-06	1.68095e-06	2.54418e-06
lying_movement_Mean_overall_var_sd	2.11446e-06	1.01895e-06	3.24837e-06	4.58212e-06
upright_stand_Mean_overall_var_mean	0.00039757	0.000295937	0.000403066	0.000541612
upright_stand_Mean_overall_var_sd	0.000502914	0.000363617	0.00058253	0.000600152
upright_sporadic_walk_Mean_overall_var_mean	0.000275082	0.000142953	0.000183617	0.000365522
upright_sporadic_walk_Mean_overall_var_sd	0.00028819	0.000143418	0.000171267	0.000366913
upright_walk_Mean_overall_var_mean	0.000381233	0.000197388	0.000251591	0.000388053
upright_walk_Mean_overall_var_sd	0.000451982	0.000161075	0.000234833	0.000415313
upright_moderate_Mean_overall_var_mean	3.43592e-05	2.0938e-05	4.75852e-05	5.867e-05
upright_moderate_Mean_overall_var_sd	8.93001e-05	8.35065e-05	0.000139599	8.82229e-05
upright_run_Mean_overall_var_mean	5.08704e-06	1.05046e-08	2.90575e-06	2.0647e-06
upright_run_Mean_overall_var_sd	4.1318e-05	3.5215e-08	1.35178e-05	9.32091e-06
cycling_Mean_overall_var_mean	2.70345e-05	4.91518e-06	6.18225e-05	5.29083e-05
cycling_Mean_overall_var_sd	8.48118e-05	9.72949e-06	0.00014073	9.98201e-05
sitting_Mean_overall_var_mean	0.00252359	0.00251918	0.00280597	0.00383621
sitting_Mean_overall_var_sd	0.00226603	0.00250105	0.00234698	0.00449473
lying_rest_AI_5p_overall_var_mean	0.00287329	0.00395001	0.00538285	0.00395804
lying_rest_AI_5p_overall_var_sd	0.00331542	0.00314442	0.00502951	0.00445452
lying_movement_AI_5p_overall_var_mean	9.10452e-05	0.000100112	0.000132099	0.000147416
lying_movement_AI_5p_overall_var_sd	0.000167386	0.000200977	0.000323135	0.000218201
upright_stand_AI_5p_overall_var_mean	0.00282454	0.00188849	0.0026658	0.0035486
upright_stand_AI_5p_overall_var_sd	0.00265932	0.00149186	0.00233678	0.00250812
upright_sporadic_walk_AI_5p_overall_var_mean	0.00286989	0.0019275	0.00283556	0.00352273
upright_sporadic_walk_AI_5p_overall_var_sd	0.00280768	0.00138833	0.00262828	0.00313882
upright_walk_AI_5p_overall_var_mean	0.00300263	0.00245219	0.00220184	0.00313396
upright_walk_AI_5p_overall_var_sd	0.00302806	0.00177164	0.00156264	0.00278112
upright_moderate_AI_5p_overall_var_mean	0.000297135	0.000179401	0.000291685	0.000637678
upright_moderate_AI_5p_overall_var_sd	0.000466333	0.000575913	0.000426749	0.000712337
upright_run_AI_5p_overall_var_mean	1.55115e-05	1.31047e-06	4.35483e-05	2.24413e-05
upright_run_AI_5p_overall_var_sd	8.12019e-05	4.34185e-06	0.000143448	6.57486e-05
cycling_AI_5p_overall_var_mean	0.000208414	7.52524e-05	0.000285058	0.000383618
cycling_AI_5p_overall_var_sd	0.000613394	0.000154681	0.000509845	0.000657589
sitting_AI_5p_overall_var_mean	0.0028656	0.00289023	0.00385978	0.00510995
sitting_AI_5p_overall_var_sd	0.00228722	0.00325709	0.00312398	0.00912172
lying_rest_AI_10p_overall_var_mean	0.0026166	0.00367526	0.00524534	0.00368501
lying_rest_AI_10p_overall_var_sd	0.00283736	0.00294287	0.005099	0.00458439
lying_movement_AI_10p_overall_var_mean	1.89312e-05	1.42261e-05	9.70191e-06	3.42381e-05
lying_movement_AI_10p_overall_var_sd	4.05941e-05	3.70117e-05	2.27808e-05	6.13435e-05
upright_stand_AI_10p_overall_var_mean	0.00259511	0.00172417	0.00248499	0.00349248
upright_stand_AI_10p_overall_var_sd	0.00234575	0.00114821	0.00245538	0.00276793
upright_sporadic_walk_AI_10p_overall_var_mean	0.00268853	0.00170379	0.00233271	0.00362776
upright_sporadic_walk_AI_10p_overall_var_sd	0.00257992	0.00122342	0.00212634	0.00275228
upright_walk_AI_10p_overall_var_mean	0.00265065	0.00218452	0.00227149	0.00298802
upright_walk_AI_10p_overall_var_sd	0.00241475	0.00128545	0.00180881	0.00281287
upright_moderate_AI_10p_overall_var_mean	0.000167752	0.000153697	0.000208259	0.000457875
upright_moderate_AI_10p_overall_var_sd	0.000279428	0.000519278	0.000372319	0.000611644
upright_run_AI_10p_overall_var_mean	8.8008e-06	0	2.32812e-05	1.25587e-05
upright_run_AI_10p_overall_var_sd	5.6805e-05	0	9.36824e-05	5.07155e-05
cycling_AI_10p_overall_var_mean	0.000183602	5.93066e-05	0.000234165	0.000316783
cycling_AI_10p_overall_var_sd	0.000539161	0.000129678	0.000447013	0.000533464
sitting_AI_10p_overall_var_mean	0.00307612	0.00306911	0.00402134	0.00506485
sitting_AI_10p_overall_var_sd	0.00238972	0.00322691	0.00344694	0.00840527
lying_rest_AI_25p_overall_var_mean	0.00233523	0.00343261	0.00487073	0.00349915
lying_rest_AI_25p_overall_var_sd	0.00239781	0.0030666	0.00438985	0.00488828
lying_movement_AI_25p_overall_var_mean	1.48808e-06	0	0	3.91882e-06
lying_movement_AI_25p_overall_var_sd	5.12282e-06	0	0	1.03321e-05
upright_stand_AI_25p_overall_var_mean	0.00168101	0.00115937	0.00147375	0.00194844
upright_stand_AI_25p_overall_var_sd	0.00179442	0.00119961	0.00178853	0.00154048
upright_sporadic_walk_AI_25p_overall_var_mean	0.00157528	0.000777184	0.00102413	0.00208889
upright_sporadic_walk_AI_25p_overall_var_sd	0.00153399	0.000604365	0.00096442	0.00195788
upright_walk_AI_25p_overall_var_mean	0.00136122	0.000790302	0.000944057	0.00186955
upright_walk_AI_25p_overall_var_sd	0.00178191	0.000668092	0.000890968	0.00168039
upright_moderate_AI_25p_overall_var_mean	8.74733e-05	5.7182e-05	0.000115939	0.000176597
upright_moderate_AI_25p_overall_var_sd	0.000190338	0.000211832	0.000355635	0.000266653
upright_run_AI_25p_overall_var_mean	6.93239e-06	0	5.09276e-06	6.27934e-06
upright_run_AI_25p_overall_var_sd	5.6202e-05	0	2.3223e-05	2.67416e-05
cycling_AI_25p_overall_var_mean	8.05032e-05	1.70414e-05	0.000139791	0.00017527
cycling_AI_25p_overall_var_sd	0.00024464	3.68846e-05	0.000265281	0.000350329
sitting_AI_25p_overall_var_mean	0.00323587	0.00314825	0.0040695	0.00502473
sitting_AI_25p_overall_var_sd	0.00287558	0.00332601	0.00349726	0.00621282
lying_rest_IV_overall_var_mean	0.00357744	0.0104381	0.010572	0.00572943
lying_rest_IV_overall_var_sd	0.00518405	0.0112916	0.0127948	0.00830439
lying_movement_IV_overall_var_mean	0.0737417	0.054042	0.067336	0.0603146
lying_movement_IV_overall_var_sd	0.0500042	0.0340191	0.0493616	0.0454005
upright_stand_IV_overall_var_mean	0.0472438	0.052165	0.0531962	0.0589092
upright_stand_IV_overall_var_sd	0.0385366	0.0355806	0.0389687	0.0427096
upright_sporadic_walk_IV_overall_var_mean	0.0360369	0.0557453	0.0423282	0.0436564
upright_sporadic_walk_IV_overall_var_sd	0.0263447	0.057567	0.0369035	0.0290535
upright_walk_IV_overall_var_mean	0.055296	0.0822932	0.0616991	0.049025
upright_walk_IV_overall_var_sd	0.0405611	0.0596701	0.0486432	0.0439988
upright_moderate_IV_overall_var_mean	0.45851	0.30307	0.368965	0.304379
upright_moderate_IV_overall_var_sd	0.315026	0.330789	0.337624	0.304278
upright_run_IV_overall_var_mean	0.23735	0.141827	0.287893	0.400791
upright_run_IV_overall_var_sd	0.340177	0.280938	0.338728	0.395633
cycling_IV_overall_var_mean	0.142625	0.0932619	0.225971	0.292838
cycling_IV_overall_var_sd	0.23226	0.177095	0.290633	0.296426
sitting_IV_overall_var_mean	0.0206325	0.0182423	0.0212904	0.0180809
sitting_IV_overall_var_sd	0.0234349	0.0194573	0.0208939	0.014429
lying_rest_Mean_day_var_mean	0.00357564	0.00542791	0.0100869	0.00689943
lying_rest_Mean_day_var_sd	0.00513695	0.00597307	0.0146709	0.0161594
lying_movement_Mean_day_var_mean	2.78772e-06	7.59184e-07	2.44317e-06	6.70186e-06
lying_movement_Mean_day_var_sd	8.51181e-06	1.10104e-06	5.0644e-06	1.39794e-05
upright_stand_Mean_day_var_mean	0.00123851	0.000880459	0.00116876	0.00150658
upright_stand_Mean_day_var_sd	0.00166178	0.000955641	0.00176404	0.00145604
upright_sporadic_walk_Mean_day_var_mean	0.000946862	0.000494886	0.000615075	0.00117059
upright_sporadic_walk_Mean_day_var_sd	0.000914414	0.000575552	0.000842748	0.00121184
upright_walk_Mean_day_var_mean	0.00126499	0.000674865	0.000931055	0.00134166
upright_walk_Mean_day_var_sd	0.00150041	0.000556626	0.000894803	0.00146935
upright_moderate_Mean_day_var_mean	0.000127639	8.00505e-05	0.000188221	0.000204382
upright_moderate_Mean_day_var_sd	0.000335911	0.000320595	0.000555926	0.000327026
upright_run_Mean_day_var_mean	1.95229e-05	4.03208e-08	1.05437e-05	7.78946e-06
upright_run_Mean_day_var_sd	0.000158595	1.35169e-07	5.18706e-05	3.58002e-05
cycling_Mean_day_var_mean	9.32756e-05	1.88664e-05	0.000217232	0.000187178
cycling_Mean_day_var_sd	0.000309643	3.73457e-05	0.000483963	0.000368671
sitting_Mean_day_var_mean	0.00733331	0.00648686	0.00728092	0.0105292
sitting_Mean_day_var_sd	0.00656895	0.00556752	0.007199	0.0100949
lying_rest_AI_5p_day_var_mean	0.00681674	0.00877443	0.0167949	0.0108031
lying_rest_AI_5p_day_var_sd	0.00855658	0.00780236	0.0211389	0.019356
lying_movement_AI_5p_day_var_mean	8.70962e-05	4.18057e-05	6.14794e-05	0.000209314
lying_movement_AI_5p_day_var_sd	0.00022698	0.000103121	0.000119937	0.000340667
upright_stand_AI_5p_day_var_mean	0.00829802	0.00557646	0.00769401	0.0113864
upright_stand_AI_5p_day_var_sd	0.00631189	0.0044021	0.00807797	0.00905142
upright_sporadic_walk_AI_5p_day_var_mean	0.00857446	0.0060517	0.00763238	0.0112036
upright_sporadic_walk_AI_5p_day_var_sd	0.00752881	0.00363869	0.00941251	0.0109069
upright_walk_AI_5p_day_var_mean	0.00857168	0.0070266	0.00634593	0.00980945
upright_walk_AI_5p_day_var_sd	0.00787734	0.00406907	0.00527313	0.0106164
upright_moderate_AI_5p_day_var_mean	0.00105502	0.000679558	0.00105819	0.00231124
upright_moderate_AI_5p_day_var_sd	0.001768	0.0022123	0.00169613	0.00275428
upright_run_AI_5p_day_var_mean	5.8713e-05	5.03011e-06	0.00015439	8.34873e-05
upright_run_AI_5p_day_var_sd	0.000311767	1.66657e-05	0.000544153	0.00025107
cycling_AI_5p_day_var_mean	0.000726758	0.000288849	0.00104961	0.00134532
cycling_AI_5p_day_var_sd	0.00206525	0.000593729	0.00178476	0.00242007
sitting_AI_5p_day_var_mean	0.00688028	0.0061713	0.007542	0.0120657
sitting_AI_5p_day_var_sd	0.00581909	0.0062279	0.00831675	0.0140564
lying_rest_AI_10p_day_var_mean	0.00610084	0.00798042	0.0161359	0.00997639
lying_rest_AI_10p_day_var_sd	0.00774892	0.0076034	0.0211528	0.0194092
lying_movement_AI_10p_day_var_mean	3.86347e-05	6.24144e-06	9.97349e-06	8.63267e-05
lying_movement_AI_10p_day_var_sd	0.000119134	2.16072e-05	2.22376e-05	0.000163136
upright_stand_AI_10p_day_var_mean	0.00792513	0.00525362	0.00770497	0.0111378
upright_stand_AI_10p_day_var_sd	0.00664716	0.00310814	0.00905622	0.00944976
upright_sporadic_walk_AI_10p_day_var_mean	0.00862971	0.00475467	0.00689376	0.0117398
upright_sporadic_walk_AI_10p_day_var_sd	0.0070015	0.00327803	0.00771758	0.00974831
upright_walk_AI_10p_day_var_mean	0.00792744	0.00687832	0.00737377	0.00976208
upright_walk_AI_10p_day_var_sd	0.006423	0.0035011	0.00634721	0.0100943
upright_moderate_AI_10p_day_var_mean	0.00060546	0.00058995	0.000792598	0.00165501
upright_moderate_AI_10p_day_var_sd	0.00105264	0.0019932	0.00155278	0.00236163
upright_run_AI_10p_day_var_mean	3.3781e-05	0	7.65964e-05	4.70001e-05
upright_run_AI_10p_day_var_sd	0.000218041	0	0.00034667	0.000194784
cycling_AI_10p_day_var_mean	0.000660611	0.000227643	0.000848146	0.00111611
cycling_AI_10p_day_var_sd	0.00194481	0.000497757	0.00156164	0.00197643
sitting_AI_10p_day_var_mean	0.0077202	0.00680274	0.00954685	0.0128637
sitting_AI_10p_day_var_sd	0.0060203	0.00664067	0.0131617	0.0127284
lying_rest_AI_25p_day_var_mean	0.00496582	0.00702774	0.014428	0.00897347
lying_rest_AI_25p_day_var_sd	0.00700121	0.00743994	0.018989	0.0187601
lying_movement_AI_25p_day_var_mean	5.78463e-06	0	0	1.43189e-05
lying_movement_AI_25p_day_var_sd	2.97904e-05	0	0	3.85155e-05
upright_stand_AI_25p_day_var_mean	0.0052734	0.00338104	0.00445691	0.0061417
upright_stand_AI_25p_day_var_sd	0.00585289	0.00284574	0.00596482	0.00552808
upright_sporadic_walk_AI_25p_day_var_mean	0.00560999	0.00245726	0.00371873	0.00677905
upright_sporadic_walk_AI_25p_day_var_sd	0.00586413	0.00192468	0.00495557	0.00640607
upright_walk_AI_25p_day_var_mean	0.00449632	0.00279569	0.00316685	0.00626561
upright_walk_AI_25p_day_var_sd	0.00488441	0.00214585	0.0028536	0.00501741
upright_moderate_AI_25p_day_var_mean	0.000323491	0.000219487	0.000462575	0.000614941
upright_moderate_AI_25p_day_var_sd	0.000714576	0.000813097	0.0013821	0.00100916
upright_run_AI_25p_day_var_mean	2.66093e-05	0	1.83512e-05	2.28975e-05
upright_run_AI_25p_day_var_sd	0.000215726	0	8.83535e-05	0.00010258
cycling_AI_25p_day_var_mean	0.000275453	6.54116e-05	0.000493887	0.000614534
cycling_AI_25p_day_var_sd	0.000891597	0.000141578	0.000913229	0.00129201
sitting_AI_25p_day_var_mean	0.00897342	0.00784426	0.0102145	0.0135726
sitting_AI_25p_day_var_sd	0.00765945	0.00792096	0.0102426	0.0123289
lying_rest_IV_day_var_mean	0.266956	0.252273	0.189097	0.322419
lying_rest_IV_day_var_sd	0.257813	0.307056	0.194404	0.232374
lying_movement_IV_day_var_mean	0.392344	0.393173	0.381596	0.382319
lying_movement_IV_day_var_sd	0.305718	0.3119	0.330693	0.305616
upright_stand_IV_day_var_mean	0.0802079	0.092403	0.0932493	0.102995
upright_stand_IV_day_var_sd	0.0591655	0.0554052	0.0692294	0.0719509
upright_sporadic_walk_IV_day_var_mean	0.0774324	0.0897006	0.0735284	0.0770446
upright_sporadic_walk_IV_day_var_sd	0.0544932	0.0781477	0.0428226	0.0528151
upright_walk_IV_day_var_mean	0.0945721	0.12673	0.104599	0.0795388
upright_walk_IV_day_var_sd	0.0635215	0.0828069	0.0639127	0.0653197
upright_moderate_IV_day_var_mean	0.503754	0.326101	0.415652	0.321738
upright_moderate_IV_day_var_sd	0.341397	0.361171	0.359787	0.304997
upright_run_IV_day_var_mean	0.208119	0.148935	0.291341	0.40529
upright_run_IV_day_var_sd	0.338881	0.29486	0.338015	0.416957
cycling_IV_day_var_mean	0.137534	0.100164	0.236392	0.296746
cycling_IV_day_var_sd	0.230814	0.18972	0.305336	0.317882
sitting_IV_day_var_mean	0.0526211	0.0795476	0.0595365	0.0535902
sitting_IV_day_var_sd	0.0455227	0.081956	0.0376645	0.0375788
lying_rest_Mean_night_var_mean	0.00303645	0.00379988	0.00412211	0.00699738
lying_rest_Mean_night_var_sd	0.00444115	0.0044063	0.00401237	0.0110352
lying_movement_Mean_night_var_mean	1.04511e-05	8.34633e-06	8.19296e-06	4.89548e-06
lying_movement_Mean_night_var_sd	4.2909e-05	1.3269e-05	1.73356e-05	6.51688e-06
upright_stand_Mean_night_var_mean	0.000160929	8.3144e-05	6.14928e-05	0.000772276
upright_stand_Mean_night_var_sd	0.000483082	0.000114495	9.92192e-05	0.00370309
upright_sporadic_walk_Mean_night_var_mean	8.50841e-05	5.42636e-05	5.05754e-05	7.72153e-05
upright_sporadic_walk_Mean_night_var_sd	0.00022968	8.55026e-05	5.41019e-05	0.000185111
upright_walk_Mean_night_var_mean	3.34838e-05	1.6738e-05	3.30609e-05	6.74483e-05
upright_walk_Mean_night_var_sd	6.72455e-05	1.76224e-05	5.30456e-05	0.000158856
upright_moderate_Mean_night_var_mean	1.05458e-06	3.18827e-10	0	7.36267e-06
upright_moderate_Mean_night_var_sd	8.76808e-06	1.52904e-09	0	4.66706e-05
upright_run_Mean_night_var_mean	0	0	0	1.3608e-09
upright_run_Mean_night_var_sd	0	0	0	9.42787e-09
cycling_Mean_night_var_mean	2.99671e-06	0	0	1.06077e-05
cycling_Mean_night_var_sd	2.50723e-05	0	0	7.17354e-05
sitting_Mean_night_var_mean	0.00161047	0.0031966	0.00347276	0.00499389
sitting_Mean_night_var_sd	0.00247848	0.00464149	0.00403335	0.011257
lying_rest_AI_5p_night_var_mean	0.00213445	0.00236894	0.00197314	0.00520649
lying_rest_AI_5p_night_var_sd	0.00345557	0.00316161	0.00232328	0.00902639
lying_movement_AI_5p_night_var_mean	0.000753547	0.00121653	0.000935987	0.00057355
lying_movement_AI_5p_night_var_sd	0.00186822	0.00288068	0.00202131	0.00107022
upright_stand_AI_5p_night_var_mean	0.00157823	0.00161771	0.00148713	0.00238161
upright_stand_AI_5p_night_var_sd	0.00267538	0.00164054	0.0016056	0.00506519
upright_sporadic_walk_AI_5p_night_var_mean	0.00158835	0.0021934	0.00212668	0.00201129
upright_sporadic_walk_AI_5p_night_var_sd	0.00228211	0.00192833	0.00258188	0.00360131
upright_walk_AI_5p_night_var_mean	0.00166936	0.00151578	0.00195223	0.0019943
upright_walk_AI_5p_night_var_sd	0.00234817	0.00141356	0.00257026	0.00302417
upright_moderate_AI_5p_night_var_mean	1.26984e-05	0	0	3.42593e-05
upright_moderate_AI_5p_night_var_sd	0.000106243	0	0	0.000177598
upright_run_AI_5p_night_var_mean	0	0	0	0
upright_run_AI_5p_night_var_sd	0	0	0	0
cycling_AI_5p_night_var_mean	1.26984e-05	0	0	3.7037e-05
cycling_AI_5p_night_var_sd	0.000106243	0	0	0.000179503
sitting_AI_5p_night_var_mean	0.00438087	0.00754347	0.00930265	0.00836549
sitting_AI_5p_night_var_sd	0.00512937	0.00642344	0.00873893	0.0148937
lying_rest_AI_10p_night_var_mean	0.00237318	0.00257555	0.00241436	0.00535
lying_rest_AI_10p_night_var_sd	0.00394911	0.00310568	0.00293374	0.00883077
lying_movement_AI_10p_night_var_mean	0.000138804	0.000133081	1.90163e-05	9.53704e-05
lying_movement_AI_10p_night_var_sd	0.000786475	0.000518342	7.42382e-05	0.00033798
upright_stand_AI_10p_night_var_mean	0.00109332	0.000962574	0.00100366	0.00189366
upright_stand_AI_10p_night_var_sd	0.00261969	0.000980731	0.00110123	0.00467661
upright_sporadic_walk_AI_10p_night_var_mean	0.000955726	0.00112153	0.00104342	0.00113107
upright_sporadic_walk_AI_10p_night_var_sd	0.00186874	0.00122912	0.00119373	0.00221715
upright_walk_AI_10p_night_var_mean	0.00067095	0.000372448	0.000815105	0.00100849
upright_walk_AI_10p_night_var_sd	0.00123551	0.000500804	0.00121984	0.00192585
upright_moderate_AI_10p_night_var_mean	3.1746e-06	0	0	3.42593e-05
upright_moderate_AI_10p_night_var_sd	2.65606e-05	0	0	0.000177598
upright_run_AI_10p_night_var_mean	0	0	0	0
upright_run_AI_10p_night_var_sd	0	0	0	0
cycling_AI_10p_night_var_mean	1.26984e-05	0	0	2.31481e-05
cycling_AI_10p_night_var_sd	0.000106243	0	0	0.000131585
sitting_AI_10p_night_var_mean	0.00346678	0.00660341	0.0080345	0.00788639
sitting_AI_10p_night_var_sd	0.00413827	0.00681911	0.00824832	0.0149765
lying_rest_AI_25p_night_var_mean	0.0027327	0.00332947	0.00332019	0.00646139
lying_rest_AI_25p_night_var_sd	0.00443839	0.00431557	0.00348157	0.0103757
lying_movement_AI_25p_night_var_mean	2.54343e-05	0	0	0
lying_movement_AI_25p_night_var_sd	0.000187741	0	0	0
upright_stand_AI_25p_night_var_mean	0.000646528	0.000294762	0.000231292	0.00122561
upright_stand_AI_25p_night_var_sd	0.00189531	0.000566422	0.000434068	0.00455965
upright_sporadic_walk_AI_25p_night_var_mean	0.000442554	0.000253217	0.00021577	0.000243065
upright_sporadic_walk_AI_25p_night_var_sd	0.00124278	0.000583946	0.00034589	0.000607584
upright_walk_AI_25p_night_var_mean	6.94655e-05	2.38588e-05	6.4e-05	0.000121938
upright_walk_AI_25p_night_var_sd	0.00024667	8.05979e-05	0.000185743	0.000265313
upright_moderate_AI_25p_night_var_mean	3.1746e-06	0	0	2.96296e-05
upright_moderate_AI_25p_night_var_sd	2.65606e-05	0	0	0.000175478
upright_run_AI_25p_night_var_mean	0	0	0	0
upright_run_AI_25p_night_var_sd	0	0	0	0
cycling_AI_25p_night_var_mean	1.26984e-05	0	0	1.85185e-05
cycling_AI_25p_night_var_sd	0.000106243	0	0	0.0001283
sitting_AI_25p_night_var_mean	0.0026607	0.00475079	0.00590863	0.00636674
sitting_AI_25p_night_var_sd	0.00348846	0.00517367	0.00712718	0.0123996
lying_rest_IV_night_var_mean	0.270719	0.221949	0.274938	0.29686
lying_rest_IV_night_var_sd	0.185049	0.170645	0.176059	0.202146
lying_movement_IV_night_var_mean	0.153269	0.124804	0.147894	0.152477
lying_movement_IV_night_var_sd	0.112988	0.0857392	0.137553	0.0947637
upright_stand_IV_night_var_mean	0.4961	0.377368	0.347679	0.520986
upright_stand_IV_night_var_sd	0.362029	0.349181	0.274469	0.300359
upright_sporadic_walk_IV_night_var_mean	0.426568	0.246585	0.300426	0.44399
upright_sporadic_walk_IV_night_var_sd	0.327664	0.211227	0.240905	0.298161
upright_walk_IV_night_var_mean	0.402214	0.241738	0.27546	0.436794
upright_walk_IV_night_var_sd	0.317613	0.19764	0.244228	0.282446
upright_moderate_IV_night_var_mean	0.0384224	0.028439	0	0.0506858
upright_moderate_IV_night_var_sd	0.157132	0.136389	0	0.176572
upright_run_IV_night_var_mean	0	0	0	0.013627
upright_run_IV_night_var_sd	0	0	0	0.0944109
cycling_IV_night_var_mean	0.00234634	0	0	0.0100963
cycling_IV_night_var_sd	0.0196309	0	0	0.051265
sitting_IV_night_var_mean	0.406168	0.233879	0.29914	0.328864
sitting_IV_night_var_sd	0.296464	0.204843	0.222926	0.24597
intensity_Mean_overall_var_mean	81.9533	45.705	76.5123	85.4614
intensity_Mean_overall_var_sd	93.5293	66.1813	121.218	114.237
sit2stand_Mean_overall_var_mean	5.93111e-05	3.55917e-05	6.07542e-05	0.000110186
sit2stand_Mean_overall_var_sd	8.09248e-05	3.28409e-05	5.10292e-05	0.00027029
steps_Mean_overall_var_mean	3.05536	1.64616	2.56848	3.21084
steps_Mean_overall_var_sd	3.23531	2.241	2.48221	4.38341
steps2_Mean_overall_var_mean	0.150054	0.0785432	0.100665	0.199676
steps2_Mean_overall_var_sd	0.157047	0.0796535	0.093588	0.19963
steps3_Mean_overall_var_mean	0.230541	0.133453	0.127565	0.333359
steps3_Mean_overall_var_sd	0.312593	0.109052	0.109293	0.325392
intensity_MeanSit_overall_var_mean	22.6287	26.7283	30.386	36.0946
intensity_MeanSit_overall_var_sd	31.8788	49.6936	54.572	42.3253
sit2stand_MeanSit_overall_var_mean	0.000302892	0.000122901	0.000182602	0.000256659
sit2stand_MeanSit_overall_var_sd	0.000612373	0.000134654	0.000246719	0.000299389
steps_MeanSit_overall_var_mean	0.680441	0.854676	1.21954	0.950993
steps_MeanSit_overall_var_sd	1.05313	1.64247	2.42228	1.09766
steps2_MeanSit_overall_var_mean	0.0711784	0.0332916	0.0611433	0.0508433
steps2_MeanSit_overall_var_sd	0.0836313	0.0231056	0.0897222	0.054058
steps3_MeanSit_overall_var_mean	0.165337	0.099682	0.146597	0.153824
steps3_MeanSit_overall_var_sd	0.19603	0.0943543	0.235786	0.162796
intensity_M10_overall_var_mean	91443	52153.2	86860.5	97817.9
intensity_M10_overall_var_sd	111768	78330.7	140639	138589
sit2stand_M10_overall_var_mean	0.0556415	0.0294676	0.0519974	0.112919
sit2stand_M10_overall_var_sd	0.08806	0.0322464	0.0519882	0.35894
steps_M10_overall_var_mean	3474.94	1903.4	2994.81	3758.92
steps_M10_overall_var_sd	3858.75	2686.51	2865.02	5446.22
steps2_M10_overall_var_mean	147.246	80.7079	88.2629	176.737
steps2_M10_overall_var_sd	155.408	93.7762	117.43	184.348
steps3_M10_overall_var_mean	217.316	132.386	107.027	309.067
steps3_M10_overall_var_sd	272.11	126.563	103.563	302.526
intensity_T_M10_overall_var_mean	0.00261639	0.00767681	0.00284129	0.00507642
intensity_T_M10_overall_var_sd	0.00236366	0.0194299	0.00270066	0.0103625
sit2stand_T_M10_overall_var_mean	0.0113644	0.0174386	0.0169496	0.00960083
sit2stand_T_M10_overall_var_sd	0.0188761	0.0406875	0.0259529	0.0146748
steps_T_M10_overall_var_mean	0.00304678	0.00655339	0.00481801	0.00469381
steps_T_M10_overall_var_sd	0.00257612	0.0161019	0.00835912	0.00927924
steps2_T_M10_overall_var_mean	0.00273527	0.00626432	0.00337882	0.00470375
steps2_T_M10_overall_var_sd	0.00286453	0.0174702	0.00383061	0.00729611
steps3_T_M10_overall_var_mean	0.0032181	0.0070184	0.00260015	0.00417079
steps3_T_M10_overall_var_sd	0.00322332	0.0196437	0.00249114	0.00740781
intensity_L5_overall_var_mean	165.772	150.817	365.251	158.099
intensity_L5_overall_var_sd	523.664	113.999	764.332	415.276
sit2stand_L5_overall_var_mean	0.00536517	0.00481391	0.0079855	0.00434898
sit2stand_L5_overall_var_sd	0.00727443	0.00416593	0.0109898	0.00391559
steps_L5_overall_var_mean	1.44993	1.49626	5.81304	1.25796
steps_L5_overall_var_sd	2.72014	1.74051	13.8965	1.68049
steps2_L5_overall_var_mean	1.38802	1.34507	1.74741	0.545936
steps2_L5_overall_var_sd	7.00812	1.6505	3.56858	1.71016
steps3_L5_overall_var_mean	1.33702	1.62388	4.62409	0.985842
steps3_L5_overall_var_sd	3.8358	1.34873	10.2899	1.79197
intensity_T_L5_overall_var_mean	0.127028	0.12566	0.121423	0.109614
intensity_T_L5_overall_var_sd	0.075092	0.0745332	0.0808926	0.082947
sit2stand_T_L5_overall_var_mean	0.112825	0.109941	0.127081	0.149282
sit2stand_T_L5_overall_var_sd	0.076584	0.077235	0.0719706	0.058026
steps_T_L5_overall_var_mean	0.119265	0.133734	0.137891	0.142625
steps_T_L5_overall_var_sd	0.0731505	0.0703917	0.066108	0.0682706
steps2_T_L5_overall_var_mean	0.116346	0.139087	0.141326	0.135028
steps2_T_L5_overall_var_sd	0.07981	0.0746693	0.0685485	0.0741311
steps3_T_L5_overall_var_mean	0.118448	0.142361	0.137452	0.143406
steps3_T_L5_overall_var_sd	0.0779812	0.0743246	0.0660171	0.0689026
intensity_RA_overall_var_mean	0.00132479	0.00782713	0.00475417	0.00122198
intensity_RA_overall_var_sd	0.00349294	0.010225	0.008693	0.00304428
sit2stand_RA_overall_var_mean	0.0137592	0.0153049	0.0124036	0.0130559
sit2stand_RA_overall_var_sd	0.0114178	0.0103626	0.00983914	0.00903936
steps_RA_overall_var_mean	0.000597386	0.00546011	0.00304265	0.000816396
steps_RA_overall_var_sd	0.00119938	0.00941646	0.00540033	0.00328071
steps2_RA_overall_var_mean	0.00154269	0.00597203	0.00270114	0.00130646
steps2_RA_overall_var_sd	0.00586164	0.00708187	0.0033719	0.00400381
steps3_RA_overall_var_mean	0.00171766	0.00584121	0.00382771	0.00140316
steps3_RA_overall_var_sd	0.00521009	0.00869388	0.0056818	0.00281834
intensity_IV_overall_var_mean	0.0552221	0.073025	0.0586614	0.0583468
intensity_IV_overall_var_sd	0.0354131	0.0535028	0.0405377	0.0543027
sit2stand_IV_overall_var_mean	0.0490263	0.0469519	0.0491383	0.0611311
sit2stand_IV_overall_var_sd	0.0360224	0.0247621	0.0246933	0.0582838
steps_IV_overall_var_mean	0.0800702	0.0903568	0.0871032	0.0715204
steps_IV_overall_var_sd	0.0515777	0.061569	0.0677981	0.0670564
steps2_IV_overall_var_mean	0.0362011	0.0552207	0.0426862	0.0434604
steps2_IV_overall_var_sd	0.0262376	0.0564896	0.0367877	0.0289224
steps3_IV_overall_var_mean	0.0412786	0.0588703	0.0394778	0.0418827
steps3_IV_overall_var_sd	0.0292724	0.0404514	0.0392323	0.0342561
intensity_Mean_day_var_mean	281.565	162.921	284.778	317.223
intensity_Mean_day_var_sd	344.981	252.724	482.832	452.127
sit2stand_Mean_day_var_mean	0.000200897	8.77106e-05	0.0001445	0.000416671
sit2stand_Mean_day_var_sd	0.000295409	6.98332e-05	0.000132867	0.00124339
steps_Mean_day_var_mean	10.7235	5.93799	9.85607	11.7912
steps_Mean_day_var_sd	11.7858	8.50541	9.86865	17.22
steps2_Mean_day_var_mean	0.517141	0.271435	0.335958	0.639527
steps2_Mean_day_var_sd	0.497952	0.319577	0.459455	0.658879
steps3_Mean_day_var_mean	0.726329	0.441611	0.385231	1.07788
steps3_Mean_day_var_sd	0.89609	0.424754	0.353893	1.04127
intensity_MeanSit_day_var_mean	29.3913	44.4607	37.2495	50.5078
intensity_MeanSit_day_var_sd	36.0072	97.1444	54.5044	59.003
sit2stand_MeanSit_day_var_mean	0.0003776	0.000153476	0.000239465	0.00035176
sit2stand_MeanSit_day_var_sd	0.00064627	0.000154582	0.000330342	0.000355199
steps_MeanSit_day_var_mean	0.875386	1.45052	1.44421	1.28923
steps_MeanSit_day_var_sd	1.09595	3.25016	2.41025	1.37827
steps2_MeanSit_day_var_mean	0.0901774	0.048191	0.0851984	0.0693098
steps2_MeanSit_day_var_sd	0.0991645	0.0371985	0.117138	0.0602648
steps3_MeanSit_day_var_mean	0.228258	0.14121	0.19706	0.207317
steps3_MeanSit_day_var_sd	0.224912	0.119402	0.279526	0.183134
intensity_M10_day_var_mean	88587.3	50539.9	86120.6	98025.6
intensity_M10_day_var_sd	113039	78307.5	146305	143531
sit2stand_M10_day_var_mean	0.0590241	0.0248604	0.0424332	0.12293
sit2stand_M10_day_var_sd	0.0921347	0.0196176	0.0409722	0.372436
steps_M10_day_var_mean	3403.9	1874.69	3059.26	3716.67
steps_M10_day_var_sd	3824.09	2686.07	3070.07	5584.95
steps2_M10_day_var_mean	154.774	81.104	89.4902	183.282
steps2_M10_day_var_sd	146.392	102.694	120.737	187.49
steps3_M10_day_var_mean	219.59	129.958	105.097	309.061
steps3_M10_day_var_sd	269.427	133.786	100.918	295.142
intensity_T_M10_day_var_mean	0.000605129	0.000634598	0.000650303	0.000692128
intensity_T_M10_day_var_sd	0.000508817	0.000441575	0.000527447	0.000519541
sit2stand_T_M10_day_var_mean	0.000761933	0.000611207	0.000805695	0.000936163
sit2stand_T_M10_day_var_sd	0.000559587	0.00052798	0.000493278	0.000563679
steps_T_M10_day_var_mean	0.000687761	0.000756679	0.00078729	0.000731335
steps_T_M10_day_var_sd	0.000558138	0.000532388	0.0005728	0.000528158
steps2_T_M10_day_var_mean	0.000487053	0.000504376	0.000592882	0.000660076
steps2_T_M10_day_var_sd	0.000466068	0.000451387	0.000502631	0.000525838
steps3_T_M10_day_var_mean	0.000563547	0.000558372	0.000647513	0.000652277
steps3_T_M10_day_var_sd	0.000517335	0.000517429	0.00055176	0.000499048
intensity_L5_day_var_mean	29264.3	15719.5	28359.3	44506.6
intensity_L5_day_var_sd	33218.3	29279.7	40253.6	48324.5
sit2stand_L5_day_var_mean	0.0324342	0.0171809	0.0210856	0.0470128
sit2stand_L5_day_var_sd	0.0366937	0.0168836	0.0164365	0.095749
steps_L5_day_var_mean	940.891	456.035	676.134	1372.92
steps_L5_day_var_sd	1218.19	950.549	719.323	1883.41
steps2_L5_day_var_mean	108.088	34.0336	54.4821	134.114
steps2_L5_day_var_sd	134.643	30.7728	71.865	120.373
steps3_L5_day_var_mean	144.682	71.6562	72.582	228.922
steps3_L5_day_var_sd	185.975	87.2867	75.2282	197.955
intensity_T_L5_day_var_mean	0.00779842	0.00773154	0.00851015	0.00828844
intensity_T_L5_day_var_sd	0.00527401	0.0040503	0.00495632	0.00463572
sit2stand_T_L5_day_var_mean	0.00816993	0.00902301	0.00807117	0.01043
sit2stand_T_L5_day_var_sd	0.00414301	0.00550931	0.00347941	0.00432575
steps_T_L5_day_var_mean	0.00796462	0.00827001	0.00774609	0.00862692
steps_T_L5_day_var_sd	0.00480758	0.00459063	0.00515488	0.0054546
steps2_T_L5_day_var_mean	0.00693153	0.00630304	0.00811615	0.00760524
steps2_T_L5_day_var_sd	0.00413685	0.00305698	0.00441561	0.00416451
steps3_T_L5_day_var_mean	0.0069112	0.00659169	0.00795821	0.00785047
steps3_T_L5_day_var_sd	0.00415435	0.00362804	0.00405126	0.00443129
intensity_RA_day_var_mean	0.0235733	0.0222719	0.0251263	0.0207796
intensity_RA_day_var_sd	0.0173701	0.014043	0.0182328	0.018239
sit2stand_RA_day_var_mean	0.0115518	0.0117555	0.0108157	0.0130126
sit2stand_RA_day_var_sd	0.00904397	0.00826897	0.00895869	0.0151005
steps_RA_day_var_mean	0.0312829	0.0290793	0.0336562	0.0242961
steps_RA_day_var_sd	0.0212913	0.0202577	0.0197731	0.018603
steps2_RA_day_var_mean	0.0180679	0.0143658	0.0116403	0.0183835
steps2_RA_day_var_sd	0.0159454	0.011218	0.00944934	0.0170739
steps3_RA_day_var_mean	0.0159439	0.0155918	0.0142862	0.015022
steps3_RA_day_var_sd	0.0150152	0.00952169	0.0175717	0.0168377
intensity_IV_day_var_mean	0.0908074	0.110085	0.092086	0.0919588
intensity_IV_day_var_sd	0.0527513	0.0878295	0.0572791	0.0689133
sit2stand_IV_day_var_mean	0.0874331	0.0830862	0.0863815	0.118643
sit2stand_IV_day_var_sd	0.0591929	0.044143	0.0390291	0.100956
steps_IV_day_var_mean	0.11433	0.127384	0.122696	0.106684
steps_IV_day_var_sd	0.0695288	0.0817719	0.0790814	0.0806885
steps2_IV_day_var_mean	0.0774871	0.0897979	0.0734329	0.0769849
steps2_IV_day_var_sd	0.0545208	0.0782664	0.0427777	0.0527988
steps3_IV_day_var_mean	0.0761482	0.0972023	0.0731492	0.072328
steps3_IV_day_var_sd	0.0525193	0.0820637	0.0555473	0.0568189
intensity_Mean_night_var_mean	7.79492	2.37296	4.18541	20.1554
intensity_Mean_night_var_sd	24.0244	2.26265	6.05227	63.3161
sit2stand_Mean_night_var_mean	5.93649e-05	6.18938e-05	0.000141945	6.00782e-05
sit2stand_Mean_night_var_sd	7.87537e-05	5.15146e-05	0.000293597	0.00012373
steps_Mean_night_var_mean	0.158157	0.0335045	0.0798459	0.498671
steps_Mean_night_var_sd	0.582835	0.0400095	0.139743	2.00947
steps2_Mean_night_var_mean	0.0479177	0.0318612	0.029231	0.0440161
steps2_Mean_night_var_sd	0.125647	0.0475781	0.0309384	0.10459
steps3_Mean_night_var_mean	0.0509101	0.0388699	0.0596993	0.0740342
steps3_Mean_night_var_sd	0.0903864	0.0438289	0.0926689	0.150929
intensity_MeanSit_night_var_mean	59.6645	30.6147	44.4119	89.5459
intensity_MeanSit_night_var_sd	132.553	74.488	75.4895	200.474
sit2stand_MeanSit_night_var_mean	0.00139689	0.000889013	0.000979646	0.00166096
sit2stand_MeanSit_night_var_sd	0.00285196	0.00171013	0.00136363	0.00324107
steps_MeanSit_night_var_mean	1.92402	0.642705	0.664939	2.01389
steps_MeanSit_night_var_sd	5.03183	1.94899	1.7231	5.12868
steps2_MeanSit_night_var_mean	0.403219	0.247945	0.968549	0.302144
steps2_MeanSit_night_var_sd	0.921243	0.485482	1.83818	0.753992
steps3_MeanSit_night_var_mean	0.619115	0.563527	0.586716	0.836586
steps3_MeanSit_night_var_sd	1.18407	1.19994	1.2078	1.80824
intensity_M10_night_var_mean	NA	NA	NA	NA
intensity_M10_night_var_sd	NA	NA	NA	NA
sit2stand_M10_night_var_mean	NA	NA	NA	NA
sit2stand_M10_night_var_sd	NA	NA	NA	NA
steps_M10_night_var_mean	NA	NA	NA	NA
steps_M10_night_var_sd	NA	NA	NA	NA
steps2_M10_night_var_mean	NA	NA	NA	NA
steps2_M10_night_var_sd	NA	NA	NA	NA
steps3_M10_night_var_mean	NA	NA	NA	NA
steps3_M10_night_var_sd	NA	NA	NA	NA
intensity_T_M10_night_var_mean	NA	NA	NA	NA
intensity_T_M10_night_var_sd	NA	NA	NA	NA
sit2stand_T_M10_night_var_mean	NA	NA	NA	NA
sit2stand_T_M10_night_var_sd	NA	NA	NA	NA
steps_T_M10_night_var_mean	NA	NA	NA	NA
steps_T_M10_night_var_sd	NA	NA	NA	NA
steps2_T_M10_night_var_mean	NA	NA	NA	NA
steps2_T_M10_night_var_sd	NA	NA	NA	NA
steps3_T_M10_night_var_mean	NA	NA	NA	NA
steps3_T_M10_night_var_sd	NA	NA	NA	NA
intensity_L5_night_var_mean	612.582	402.61	684.876	863.49
intensity_L5_night_var_sd	1801.66	686.433	1189.15	2063.95
sit2stand_L5_night_var_mean	0.01196	0.0107624	0.0291586	0.00992571
sit2stand_L5_night_var_sd	0.0234763	0.00930827	0.0684032	0.0147584
steps_L5_night_var_mean	9.04618	4.05599	11.7688	18.9825
steps_L5_night_var_sd	27.1676	4.96176	24.8062	53.0496
steps2_L5_night_var_mean	5.94415	4.86446	3.53253	3.44292
steps2_L5_night_var_sd	27.883	11.3295	5.12471	9.62437
steps3_L5_night_var_mean	6.07056	5.18458	7.85857	6.98617
steps3_L5_night_var_sd	14.5628	7.81557	13.269	17.8535
intensity_T_L5_night_var_mean	0.000281729	0.00024852	0.000270135	0.000233883
intensity_T_L5_night_var_sd	0.000146068	0.000134822	0.000160131	0.000143808
sit2stand_T_L5_night_var_mean	0.000221591	0.000220587	0.000206063	0.000236152
sit2stand_T_L5_night_var_sd	0.000191471	0.000187476	0.000181815	0.000176167
steps_T_L5_night_var_mean	0.000190393	0.000218099	0.000211234	0.000189679
steps_T_L5_night_var_sd	0.000189321	0.000175384	0.000174349	0.000161875
steps2_T_L5_night_var_mean	0.000182092	0.000186615	0.000217674	0.000187616
steps2_T_L5_night_var_sd	0.000184307	0.000168559	0.000188847	0.000169714
steps3_T_L5_night_var_mean	0.000195014	0.000211674	0.000222314	0.00018419
steps3_T_L5_night_var_sd	0.000187405	0.000179012	0.00017684	0.000169797
intensity_RA_night_var_mean	NA	NA	NA	NA
intensity_RA_night_var_sd	NA	NA	NA	NA
sit2stand_RA_night_var_mean	NA	NA	NA	NA
sit2stand_RA_night_var_sd	NA	NA	NA	NA
steps_RA_night_var_mean	NA	NA	NA	NA
steps_RA_night_var_sd	NA	NA	NA	NA
steps2_RA_night_var_mean	NA	NA	NA	NA
steps2_RA_night_var_sd	NA	NA	NA	NA
steps3_RA_night_var_mean	NA	NA	NA	NA
steps3_RA_night_var_sd	NA	NA	NA	NA
intensity_IV_night_var_mean	0.200009	0.150086	0.175033	0.207936
intensity_IV_night_var_sd	0.139547	0.0726594	0.108479	0.140354
sit2stand_IV_night_var_mean	0.29336	0.222524	0.241666	0.228466
sit2stand_IV_night_var_sd	0.270915	0.20425	0.266291	0.199162
steps_IV_night_var_mean	0.402981	0.24303	0.285208	0.412891
steps_IV_night_var_sd	0.314823	0.210243	0.266167	0.280557
steps2_IV_night_var_mean	0.429562	0.24533	0.300795	0.444738
steps2_IV_night_var_sd	0.324536	0.206214	0.24485	0.296813
steps3_IV_night_var_mean	0.400793	0.220454	0.279696	0.409512
steps3_IV_night_var_sd	0.32049	0.192455	0.248961	0.277325
